# Supplementary material for: Outpatient ureteric stent removal following kidney transplantation
Source: Br J Surg. 2021 Aug 26;109(2):152–4. doi: 10.1093/bjs/znab223 (PMC10364773; doi:10.1093/bjs/znab223)
Supplement: znab223_Supplementary_Data [file znab223_supplementary_data.zip]

Archive with 2 entries (2 files):
- Patient Satisfaction Questionnaire.pdf
- Supplementary_information.docx
